# Supplementary material for: Efficacy of Probiotic Compounds in Relieving Constipation and Their Colonization in Gut Microbiota
Source: Molecules. 2022 Jan 20;27(3):666. doi: 10.3390/molecules27030666 (PMC8838973; doi:10.3390/molecules27030666)
Supplement: Supplementary file 1 [file molecules-27-00666-s001.zip]

Archive with 1 entries (1 files):
- molecules-1540138-supplementary.pdf
